# Supplementary material for: New Nitrogen, Sulfur-, and Selenium-Donating Ligands Derived from Chiral Pyridine Amino Alcohols. Synthesis and Catalytic Activity in Asymmetric Allylic Alkylation
Source: Molecules. 2021 Jun 8;26(12):3493. doi: 10.3390/molecules26123493 (PMC8228606; doi:10.3390/molecules26123493)
Supplement: Supplementary file 1 [file molecules-26-03493-s001.zip]

Archive with 1 entries (1 files):
- SI.pdf
